# Supplementary material for: Supporting self-managed abortion care in “practice not premise”: a qualitative study of provider perspectives, roles, and information pathways to care in India*
Source: Sex Reprod Health Matters. 2025 Jul 21;33(1):2531680. doi: 10.1080/26410397.2025.2531680 (PMC12351739; doi:10.1080/26410397.2025.2531680)
Supplement: Supplemental Table S1: Qualitative Codebook [file ZRHM_A_2531680_SM0064.xlsx]

## Sheet: Sup 3.5 Aim 3 qual codebook
Supplemental Table S1: Qualitative Codebook
Deductive Codes	Sub-code	Description	When NOT to use
1. Provider characteristics and scope of practice
Participant characteristics		All questions regarding their socio demographics (age, years in parctice, personal history, religion, marital status, etc).
Scope of practice		Include type of position, job title, care provision description
Community context		Characteristics and description about the type fo community they work in, include any comment on the patients/people they see I the commuity
2. Perspective about abortion
Abortion views		Any description of a providers perception on abortion practices in the community or in general	On perspectives of a specific case or individual. Or on SMA
	Positive	A positive perspective on abortion (ie a right, patient's choice, empowerment, etc)
	Negative	And negative or stigmatizing language used about abortion in the community or in general
SMA views		Perspectives on self-managed abortion specifically
	Positive
	Negative
Community perspective		Impression of how abortion is generally look upon in the community
	Positive
	Negative
Stigma		For use when notions of abortions are described (ie shaming or judgemental language) throughout the IDI
3. Abortion care
Access assistance		When describing if/how they might facilitate an abortion for someone in the community
	Accessing a facility-based abortion
	Accessing pills
Information assistance
	What to expect/side effect	What type of information is given on what to expect, how to measure/assess side effects (such as bleeding, pain, etc)	Information given after the abortion
	Complete abortion	If they tell a person how to determin their abortion is complete
	Complications/when to seek care	What type of information is given on how to determine if a complication is occuring and what to do
Assitance other
	Financial
	Emotional support	If any description of emotional support or accompinament is occuring throughout the abortion process. Including mentions of PCC sub domains: dignity, autonomy, privacy, communication, social support, supportive care, trust	When providing logistical support
	Decision making
Provider role		Providers reflection on their role in abortion care
4. Post-abortion care
Post abortion information		Any information that is given to people after they have an abortion or when they seek follow up care after an abortion	Information given prior to the abortion
Complications		When the provider describes what they consider to be complications, how they asses or define a complication
Treatment		If the provider is providing any clinical for care for complications, what that treatment is
Consultation with provider		If a provider consults with another provider on what to do about a post abortion symptom or complication
5. Referrals
Referral
	Abortion	When a provider refers someone to a formal health facility to get an abortion
	Pills	When a provider refers someone to a place where they can access abortion medications
	Post abortion	When a provider refers someone to a formal health facility after they had an abortion for any reason
Referral reason quality	Safety	If the provider explains that the refer to the formal health system when they have safety concerns for the person. Or if they give an example of a referal based on safety.
	Effectivness	If the provider explains that the refer to the formal health system when they believe an MA is incomplete or ineffective. Or if they give an example of a referal based on effectivness
	Timely	If the provider explains that the refer to the formal health system when they believe that an abortion needs to occur sooner than possible in an SMA context, or mention of needing a person to receive timely or urgent care
	Person-centered care	If the provider explains that the refer to the formal health system because they believe it would provide them with PCC. Including any PCC subdomains: dignity, autonomy, privacy, communication, social support, supportive care, trust
	other quality	If the provider explains that the refer to the formal health system for any other quality of care domain-related reason (ie effeciency, service integrated, equity)
Information sharing/referral reason other
Information sharing/referral reflection		Description of a providers reflection on refering or providing information on where SMA clients can access care
	positive
	negative
Inductive Codes	sub code	Description	When NOT to use
Occupation- pride and self worth		when the CHW provides information, care, services that support SMA access or decision-making use for truly supportive care, not just giving pills
Participant role in SMA	Gatekeeping	When the CHW puts up barriers, decides who can and can't access care or pills, expresses situations in which they would be reluctant or refuse care
Participant role in SMA	Facilitating	when the CHW provides information, care, services that support SMA access or decision-making use for truly supportive care, not just giving pills
disrespect and abuse		Descriptions of violence or abuse or violation of a woman's rights and autonomy by healthcare providers
User journey barriers/facilitators from CHW perspective		Any mention of what CHW thinks/ knows the MA user does as part of their abortion journey before or after interacting with them. This can include recognizing pregnancy, disclosure, living situation, abortion experience, and post-abortion contraception. Also general healthcare seeking
